# Supplementary material for: Effect of Dietary Blue-Green Microalgae Inclusion as a Replacement to Soybean Meal on Laying Hens’ Performance, Egg Quality, Plasma Metabolites, and Hematology
Source: Animals (Basel). 2022 Oct 18;12(20):2816. doi: 10.3390/ani12202816 (PMC9597824; doi:10.3390/ani12202816)
Supplement: Supplementary file 1 [file animals-12-02816-s001.zip]

Archive with 8 entries (7 files):
- File S1/
- File S1/albumin(2).pdf
- File S1/calcium.pdf
- File S1/creatinine_end(1).pdf
- File S1/got_+_gpt.pdf
- File S1/phosphorus.pdf
- File S1/total_protein.pdf
- File S1/uric_acid.pdf
